# Supplementary material for: Colon cancer cells evade drug action by enhancing drug metabolism
Source: Oncogene. 2025 Jul 10;44(36):3284–96. doi: 10.1038/s41388-025-03472-3 (PMC12399418; doi:10.1038/s41388-025-03472-3)
Supplement: Supplementary file 5 — Supplemental Table S1 [file 41388_2025_3472_MOESM5_ESM.xlsx]

## Sheet: 143 candidate metabolises
compound	27C_RAP+T_1	27C_RAP+T_2	27C_RAP+T_3	27C_RasV12+T_1	27C_RasV12+T_2	27C_RasV12+T_3
(R)-3-(4-Hydroxyphenyl)lactate	5.34635	5.32015	5.58092	5.55871	5.53908	5.63448
2-Oxoadipate	5.6981	5.6561	5.32838	5.3784	5.33646	5.80482
2-Oxoglutarate	7.09691	6.9952	7.04139	7.0607	7.04139	7.07188
2-Phospho-D-glycerate	5.70329	5.69285	5.85126	5.67669	5.79169	5.67943
3,4-Dihydroxy-L-phenylalanine	4.16435	4.233	4.27875	4.29003	4.32428	4.44871
4-Hydroxy-2-quinolinecarboxylic acid	5.99695	6.0607	6.99167	6.44091	6.6464	6.88818
5-Hydroxy-N-formylkynurenine	4.78958	4.64246	4.94743	4.05691	3.43137	3.49416
5'-Methylthioadenosine	5.98227	6.07918	5.97497	6.11727	6.10721	6.13033
7-Methylguanosine	5.81023	5.89209	5.78958	5.95713	5.91381	5.98363
Acetyl-CoA	5.47422	5.45637	5.43136	5.35411	5.42975	5.29226
Adenine	6.28103	6.35411	6.35218	6.25527	6.29226	6.23805
Adenosine	6.53656	6.82478	6.43136	6.6902	7.08636	6.58883
ADP	6.42325	6.52892	6.38021	6.5966	6.53403	6.50515
ADP-ribose	3.06449	3.26246	2.28212	2.9805	2.98005	3.00436
Allantoin	6.72835	6.76193	6.86392	6.50515	6.51322	6.77887
AMP	6.88705	7.0086	6.72181	7.03743	6.90687	6.91645
ATP	7.02531	6.95809	6.9952	7.00432	7.0086	6.99123
CDP	4.67852	4.54158	4.68574	4.66276	4.5682	4.48996
cis-Aconitate	7.3962	7.37291	7.24797	7.16137	7.34044	7.51983
Citrate	7.7007	7.79099	7.55509	7.14613	7.24551	7.46538
CMP	5.18469	5.14301	5.13354	5.25768	5.03342	5.13988
CoA	5.65992	5.71012	5.62325	5.58771	5.64345	5.59879
Creatine	5.26007	5.99695	5.36736	5.88081	5.54283	6.14613
Cystathionine	5.34044	5.51851	5.35025	5.23553	5.34439	5.42488
Cytidine	5.11394	5.02531	5.34635	5.41996	5.07918	5.17898
dAMP	4.62941	4.0607	4.64444	4.29003	4.58093	4.15229
Decanoyl-CoA	5.17026	4.78533	5.1959	5.16435	4.50515	4.86332
D-Galactose 6-phosphate	6.45179	6.35793	6.55751	6.32428	6.4216	6.51455
D-Glucosamine 6-phosphate	6.69461	6.58546	6.47276	6.38382	6.36736	6.53908
D-Glucose	6.37291	6.52892	6.79099	6.65706	6.69461	6.72591
D-Glucose 6-phosphate	6.65514	6.53782	6.63144	6.47129	6.55023	6.52504
D-Glyceraldehyde 3-phosphate	5.48144	5.35411	5.54531	5.54283	5.55388	5.51055
Digalacturonate	4.37107	5.21748	4.53275	2.99655	2.29854	2.29854
Dopaquinone	6.94939	7.02938	6.86982	6.7185	7.12385	7.20412
D-Sedoheptulose-7-phosphate	5.34439	5.33646	5.48001	5.30103	5.31387	5.39967
dTDP-glucose	5.52634	4.95279	5.53656	5.47276	5.53148	5.18184
D-Xylose	5.20683	5.30103	5.48996	5.10721	5.13354	5.3032
FAD	5.68842	5.71684	5.67943	5.66745	5.77743	5.74036
Fumarate	7.10037	7.02938	7.10721	7.09342	7.08991	7.14301
GDP	5.32428	5.43775	5.33445	5.37107	5.45939	5.31597
GDPhexose	4.99607	5.0086	4.96988	4.88818	4.88818	4.8848
Glutathione	7.78746	7.89653	7.85612	7.76641	7.65321	7.6721
Glutathione disulfide	5.46538	5.56348	5.54407	5.61805	5.49554	5.65992
Glycine	6.65514	6.70757	6.56703	6.65418	6.71933	6.69108
Glyoxylate	4.70672	4.70586	4.93902	4.70157	4.56937	4.66181
GMP	5.45332	5.46389	5.2878	5.41162	5.35025	5.16137
GSSG	5.11059	5.14301	5.16137	5.27184	5.21219	5.09691
GTP	5.52634	5.65992	5.58659	5.43297	5.57634	5.43775
Guanine	4.64345	5.13672	4.2833	5.13988	5.05308	5.2014
Guanosine	5.86806	5.96942	5.7348	5.90363	5.94596	5.84011
Hypoxanthine	6.21484	6.34044	6.08991	6.58546	6.73719	6.63347
IMP	6.74896	6.59218	6.67761	6.73078	6.78319	6.8109
Inosine	6.25042	5.99695	6.26007	6.08279	6.32015	6.32838
L-Alanine	7.37475	7.31387	7.5092	7.43136	7.38561	7.42325
L-Arginine	7.78675	7.98856	7.68215	7.97128	7.95279	7.943
L-Arginine phosphate	7.39445	7.4609	7.42651	7.3784	7.44871	7.4456
L-Asparagine	7.58206	7.65321	7.55267	7.56348	7.58659	7.57864
L-Aspartate	6.34635	6.60097	6.29447	6.60423	6.53148	6.57864
L-Carnitine	8.3032	8.16435	8.22789	8.15229	8.28556	8.07188
L-Citrulline	5.95134	6.47567	5.87967	6.82086	6.54158	7.53782
L-Cystine	4.69285	4.69723	4.65225	4.68931	4.89818	4.70157
L-Formylkynurenine	4.14922	5.26007	4.15229	4.73159	4.39094	4.55751
L-Glutamate	8.19312	8.34044	8.16732	8.34242	8.06446	8.33041
L-Glutamine	8.6464	8.63347	8.5682	8.57864	8.5966	8.58433
L-Glutamyl 5-phosphate	5.5302	5.37291	5.45637	5.33646	5.32634	5.27416
L-Histidine	6.24551	6.20683	6.20412	5.79588	5.93095	5.94151
L-Homocysteine	4.74586	4.6902	4.72263	4.42813	4.55991	4.45484
L-Isoleucine	8.13672	8.35793	8.29003	8.35793	8.48996	8.25768
L-Kynurenine	5.78817	6.26007	5.81954	5.45788	6.35025	6.19312
L-Lactate	7.76567	7.60206	7.94349	7.92583	8.00432	7.99078
L-Leucine	7.95809	8.13354	8.01284	8.02531	7.74194	8.04139
L-Lysine	7.51055	7.75891	7.51188	7.52634	7.64246	7.67669
L-Methionine	7.57403	7.76492	7.55871	7.54158	7.617	7.5832
L-Ornithine	5.8202	7.0607	5.734	6.36173	6.26951	6.48996
L-Phenylalanine	7.74974	7.97035	7.65225	7.80686	7.88593	7.90146
L-Proline	9.09342	9.11394	9.08279	9.1038	9.14301	9.11059
L-Serine	7.14613	7.38561	7.07555	7.13988	7.12057	7.30103
L-Threonine	6.99826	6.92531	7.16435	7.2014	7.04139	7.09691
L-Tryptophan	7.21484	7.59106	7.18469	7.30535	7.48855	7.4843
L-Tyrosine	8.24055	8.26482	8.23805	8.27416	8.28556	8.21748
L-Valine	8.22011	8.39094	8.13033	8.17609	8.24304	8.32634
Maltose	7.45025	7.37291	7.56348	7.3927	7.43616	7.35411
Mannitol	6.4133	6.32634	6.74741	6.60314	6.88252	6.62634
N6-(L-1,3-Dicarboxypropyl)-L-lysine	5.13033	5.17319	5.24551	5.1038	5.19866	5.48996
N6-Acetyl-L-lysine	5.06819	5.17609	5.12385	5.07918	4.99344	5.14922
N7-Methylguanosine	4.54407	4.89542	4.77597	4.65418	4.81425	4.56585
N-acetyl-aspartate	6.31175	6.2878	6.17609	6.13672	6.3032	6.40824
N-Acetyl-D-glucosamine 6-phosphate	6.03743	5.98811	5.91169	5.85673	5.71265	5.93095
NAD+	5.75664	5.74273	5.72997	5.75511	5.77305	5.82282
NADH	6.32428	6.29226	6.3483	6.36549	6.40483	6.41497
NADPH	5.48855	5.43297	5.43136	5.3032	5.4216	5.34242
N-Formylmethionine	4.28556	4.21484	4.03342	3.93551	4.11394	4.30535
N-Glycosyl-L-asparagine	5.56703	5.6464	5.63548	5.77452	5.7185	5.81823
O-Phospho-L-serine	4.53782	4.74586	4.73957	4.39445	3.87448	3.96848
Oxalate	5.75664	5.71933	5.8169	5.78247	5.87564	5.80072
Oxalosuccinate	4.67486	4.85552	5.18469	4.91645	5	5.04139
Oxalureate	4.8109	4.77012	4.7679	4.52114	4.98543	5.0569
Phosphoenolpyruvate	5.33244	5.32634	5.49693	5.4609	5.50515	5.36736
p-Hydroxyphenylacetylglycine	5.5302	5.59218	5.65514	4.95952	5.34439	5.37475
Pseudouridine	5.45788	5.42975	5.55751	5.65225	5.49415	5.62221
Pyruvate	6.55509	6.59106	6.51455	6.34242	6.40654	6.46538
ribulose-5-phosphate	5.26717	5.32634	5.6981	4.94052	5.16435	5.1038
S-Adenosyl-L-homocysteine	5.4624	5.51983	5.43933	5.43136	5.45637	5.45788
S-Adenosyl-L-methionine	6.39794	6.54531	6.41664	6.29003	6.29667	6.32222
S-Glutathionyl-L-cysteine	5.40483	5.4624	5.40483	5.45939	5.53148	5.5563
sn-Glycero-3-phosphoethanolamine	7.68664	7.72591	7.60097	7.82995	7.77085	7.81558
sn-Glycerol 3-phosphate	6.57634	6.37658	6.71933	6.8055	6.66652	6.70672
Succinate	7.10721	7.06446	7.17898	6.94052	6.98318	7.07918
Taurine	6.24551	6.3075	6.51455	5.74741	5.75128	5.68034
Tetradecanoyl-CoA	4.27875	4.4014	3.88536	4.58546	4.41162	4.54033
Threonate	7.18752	7.24304	7.27646	7.1271	7.17319	7.34044
Thymine	4.9425	4.77887	4.87737	4.943	4.78604	5.08991
UDP	5.8893	5.87564	5.81624	5.68574	5.83442	5.75815
UDP-glucose	6.33244	6.32634	6.29226	6.23045	6.27646	6.25527
UDP-N-acetylglucosamine	6.88818	6.84696	6.76716	6.78319	6.90687	6.8704
UMP	5.46389	5.23553	5.3927	5.16137	5.39094	5.21748
Urate	7.07918	7.08636	6.91169	6.64542	6.77452	6.90146
UTP	6.33846	6.28556	6.35411	6.12385	6.22011	6.04139
Xanthine	5.71349	5.60423	5.8704	6.23045	5.96755	6.07188
Xanthosine 5'-phosphate	5.20683	5.19312	5.16435	5.0569	5.09342	5.02531
Xanthosine 5-triphosphate	5.13033	5.18469	5.11059	5.32838	5.37658	5.40824
Xanthurenic acid	5.96473	6.44871	5.96802	6.38561	6.41497	6.34242
Xanthosine	4.40654	4.17319	4.29226	4.31175	4.58433	4.55751
Deoxyinosine	4.75587	5.21219	4.58093	4.8657	5.0569	5.11059
Deoxyadenosine	4.21748	4.29667	4.10037	4.549	4.3032	4.48144
Deoxyguanosine	6.53656	6.82478	6.42975	6.6902	7.08636	6.58883
5-L-Glutamyl-taurine	4.81291	5.47422	4.8202	5.47567	5.52244	5.32015
N-(L-Arginino)succinate	4.75891	4.93247	4.71181	4.85552	5.05308	4.82737
3-Phospho-D-glycerate	5.70329	5.85126	5.69285	5.79169	5.67943	5.67669
5-Hydroxykynurenine	4.87737	5.41996	5.04922	4.99782	5.4609	5.4133
5-Hydroxy-L-tryptophan	4.29447	4.04139	4.3784	4.3784	4.5611	3.98945
Biotin	5.07188	5.07188	4.98856	4.82086	4.92376	4.83506
Histamine	5.64738	5.716	5.60959	5.73799	5.73159	5.70672
7,8-Dihydrobiopterin	4.70415	4.56348	4.59218	5.0569	5.11727	5.0569
4a-Hydroxytetrahydrobiopterin	3.7574	3.05846	3.05846	4.22011	4.14302	4.18184
6-Methyltetrahydropterin	4.0607	3.85003	3.95473	4.26007	4.5563	4.33244
Cytosine	5.36173	5.27646	5.52763	5.62221	6.01703	5.72754
Phenyl acetate	4.35411	4.31597	4.09691	3.46539	3.94201	3.73878
Phosphodimethylethanolamine	6.1038	6.12057	6.0569	5.90146	5.97818	5.90795
D-4'-Phosphopantothenate	2.82226	2.82226	2.82226	4.21219	3.52114	4.12057
Indoleacetic acid	6.09691	6.14613	6.02531	6.24055	6.17026	6.21748
Carnosine	5.25042	5.71684	5.41162	5.30103	5.49136	5.68574
Pantothenate	6.94841	6.81624	6.81823	6.84198	6.82866	6.62737

## Sheet: t-test, RAP+T VS RasV12+T
	t.stat	p.value	-log10 (p values)	FDR
7,8-Dihydrobiopterin	-9.6437	0.00064664	3.1893	0.057487
GDPhexose	9.1139	0.00080401	3.0947	0.057487
Taurine	7.4465	0.0017372	2.7601	0.071584
Xanthosine 5-triphosphate	-7.1416	0.0020334	2.6918	0.071584
L-Histidine	6.7561	0.0025029	2.6016	0.071584
Digalacturonate	6.244	0.0033532	2.4745	0.079918
Xanthosine 5'-phosphate	5.5549	0.0051403	2.289	0.081091
L-Homocysteine	5.5058	0.005308	2.2751	0.081091
Phosphodimethylethanolamine	5.2937	0.0061133	2.2137	0.081091
D-4'-Phosphopantothenate	-5.2102	0.0064708	2.189	0.081091
5-Hydroxy-N-formylkynurenine	5.2063	0.0064882	2.1879	0.081091
Hypoxanthine	-5.1371	0.0068048	2.1672	0.081091
Biotin	4.3323	0.012327	1.9091	0.1356
N-Glycosyl-L-asparagine	-4.0472	0.015512	1.8093	0.15844
6-Methyltetrahydropterin	-3.9636	0.016628	1.7792	0.15852
4a-Hydroxytetrahydrobiopterin	-3.8037	0.019043	1.7203	0.1702
Pyruvate	3.5575	0.023639	1.6264	0.17454
UTP	3.5505	0.023787	1.6237	0.17454
UDP-glucose	3.4491	0.026076	1.5838	0.17454
O-Phospho-L-serine	3.422	0.02673	1.573	0.17454
Citrate	3.3983	0.027319	1.5635	0.17454
Phenyl acetate	3.384	0.027682	1.5578	0.17454
Xanthine	-3.3182	0.029427	1.5313	0.17454
NADH	-3.3152	0.029511	1.53	0.17454
sn-Glycero-3-phosphoethanolamine	-3.279	0.03053	1.5153	0.17454
7-Methylguanosine	-3.238	0.031735	1.4985	0.17454
S-Adenosyl-L-methionine	3.1748	0.033703	1.4723	0.17485
Glutathione	3.1584	0.034236	1.4655	0.17485
5'-Methylthioadenosine	-3.099	0.036256	1.4406	0.17878
Indoleacetic acid	-2.9464	0.042121	1.3755	0.20078
Cytosine	-2.8764	0.045178	1.3451	0.20667
L-Glutamyl 5-phosphate	2.8531	0.046249	1.3349	0.20667
Urate	2.6981	0.054199	1.266	0.23486
p-Hydroxyphenylacetylglycine	2.6462	0.057209	1.2425	0.23695
S-Glutathionyl-L-cysteine	-2.6332	0.057994	1.2366	0.23695
Deoxyadenosine	-2.5809	0.06127	1.2127	0.24338
L-Citrulline	-2.4618	0.069555	1.1577	0.26882
NADPH	2.4061	0.073868	1.1315	0.27319
ribulose-5-phosphate	2.3981	0.074508	1.1278	0.27319
Adenine	2.3289	0.080349	1.095	0.28725
Acetyl-CoA	2.2873	0.084111	1.0751	0.29336
3,4-Dihydroxy-L-phenylalanine	-2.2025	0.092398	1.0343	0.311
Succinate	2.1917	0.093517	1.0291	0.311
D-Glucose 6-phosphate	2.168	0.096021	1.0176	0.31207
