# Supplementary material for: Colon cancer cells evade drug action by enhancing drug metabolism
Source: Oncogene. 2025 Jul 10;44(36):3284–96. doi: 10.1038/s41388-025-03472-3 (PMC12399418; doi:10.1038/s41388-025-03472-3)
Supplement: Supplementary file 6 — Supplemental Table S2 [file 41388_2025_3472_MOESM6_ESM.xlsx]

## Sheet: Sheet1
P valµe style: 0.12 (ns), 0.033(*), 0.002(**), <0.001 (***)
Figure1a	mean 1	mean 2	mean Diff	SE of Diff	n1	n2	Summary
Control_DMSO vs. RasG12V_DMSO	105.6	14.71	90.91	12.62	16	18	***
Control_DMSO vs. RasG12V_T	105.6	89.12	16.5	10.99	16	37	ns
Control_DMSO vs. RAP_DMSO	105.6	1.667	104	14.03	16	12	***
Control_DMSO vs. RAP_T	105.6	8.666	96.96	14.81	16	10	***
RasG12V_DMSO vs. RasG12V_T	14.71	89.12	-74.41	10.56	18	37	***
RAP_DMSO vs. RAP_T	1.667	8.666	-6.999	15.73	12	10	ns
Figure1d	mean 1	mean 2	mean Diff	SE of Diff	n1	n2	Summary
RAP_DMSO vs. +Sgl-RNAi_DMSO	1.667	6.25	-4.583	3.777	12	12	ns
RAP_DMSO vs. +UGP-RNAi_DMSO	1.667	1.852	-0.185	4.626	12	6	ns
RAP_DMSO vs. +Hex-C-RNAi_DMSO	1.667	6.858	-5.191	4.924	12	5	ns
RAP_DMSO vs. +GlcAT-P-RNAi_DMSO	1.667	5.397	-3.73	4.079	12	9	ns
Figure1e	mean 1	mean 2	mean Diff	SE of Diff	n1	n2	Summary
RAP_Trametinib vs. +Sgl-RNAi_Trametinib	9.629	69.36	-59.73	16.88	9	13	**
RAP_Trametinib vs. +UGP-RNAi_Trametinib	9.629	39.06	-29.43	18.35	9	9	ns
RAP_Trametinib vs. +Hex-C-RNAi_Trametinib	9.629	29.67	-20.05	18.35	9	9	ns
RAP_Trametinib vs. +GlcAT-P-RNAi_Trametinib	9.629	58.75	-49.12	18.92	9	8	*
Figure1f	mean 1	mean 2	mean Diff	SE of Diff	n1	n2	Summary
Control_DMSO vs. Sgl-RNAi_DMSO	106.1	107.8	-1.714	12.92	19	15	ns
Control_DMSO vs. GlcAT-P-RNAi_DMSO	106.1	75.17	30.93	13.18	19	14	ns
Control_Trametinib vs. Sgl-RNAi_Trametinib	116.6	117	-0.4274	12.92	19	15	ns
Control_Trametinib vs. GlcAT-P-RNAi_Trametinib	116.6	72.29	44.32	13.18	19	14	**
Figure1g	mean 1	mean 2	mean Diff	SE of Diff	n1	n2	Summary
Control_Trametinib vs. +0.1mM UDP-G	94.38	103.5	-9.113	15.98	12	12	ns
Control_Trametinib vs. +0.5mM UDP-G	94.38	93.65	0.7292	19.57	12	6	ns
Figure1h	mean 1	mean 2	mean Diff	SE of Diff	n1	n2	Summary
RasG12V_Trametinib vs. +0.1mM UDP-G	86.67	98.57	-11.91	19.78	17	10	ns
RasG12V_Trametinib vs. +0.5mM UDP-G	86.67	44.16	42.51	17.91	17	14	*
Figure2b	mean 1	mean 2	mean Diff	SE of Diff	n1	n2	Summary
pgd-RNAi_DMSO vs. pgd-RNAi_Trametinib	109.9	87.93	21.95	15.67	16	16	ns
RAP+pgd-RNAi_DMSO vs. RAP+pgd-RNAi_Trametinib	20.17	85.19	-65.02	20.36	10	9	**
Figure2c	mean 1	mean 2	mean Diff	SE of Diff	n1	n2	Summary
RAP+zw-RNAi_DMSO vs. RAP+zw-RNAi_Trametinib	11.2	28.42	-17.22	15.11	12	11	ns
RAP+rpi-RNAi_DMSO vs. RAP+rpi-RNAi_Trametinib	18.77	49.12	-30.35	11.75	19	19	*
Figure2d	mean 1	mean 2	mean Diff	SE of Diff	n1	n2	Summary
RasG12V_DMSO vs. RasG12V_50µM d-ribulose-5p	41.97	31.24	10.73	9.5	12	12	ns
RasG12V_Trametinib vs. RasG12V_Trametinib+d-ribulose-5p	74.63	37.37	37.26	9.5	12	12	***
Figure2e	median 1	median 2	Diff		n1	n2	Summary
Control_Trametinib vs. Control_Trametinib+d-ribulose5p	100	112	12.08		12	12	ns
Figure2f	median 1	median 2	Diff		n1	n2	Summary
RasG12V_Trametinib vs. RasG12V_Trametinib+d-ribulose5P	0.955	1.315	0.36		14	14	**
Figure2g	median 1	median 2	Diff		n1	n2	Summary
RAP+GFP_Trametinib vs. RAP+pgd-RNAi_Trametinib	1	0.68	-0.32		14	14	*
Figure2h	median 1	median 2	Diff		n1	n2	Summary
RAP+GFP_DMSO vs. RAP+pgd-RNAi_DMSO	0.89	1.08	0.19		21	21	ns
Figure3a	mean 1	mean 2	mean Diff	SE of Diff	n1	n2	Summary
RasG12V_DMSO vs. +0.3M Su	43.62	4.789	38.83	7.033	24	18	***
RasG12V_DMSO vs. RasV12_Trametinib	43.62	70.26	-26.64	6.512	24	24	***
RasG12V_Trametinib vs. +T+0.3M Su	70.26	25.62	44.64	7.975	24	12	***
Figure3b	median 1	median 2	Diff		n1	n2	Summary
RasG12V_Trametimib vs. +0.3M Su	1	1.422	0.4222		8	8	*
Figure3c	mean 1	mean 2	mean Diff	SE of Diff	n1	n2	Summary
RasG12V_Trametinib+0.3M Su vs. +Sgl-RNAi_0.3M Su	8	12.86	-4.857	10.19	20	21	ns
RasG12V_Trametinib+0.3M Su vs. +Sgl-RNAi_T+0.3M Su	8	101.4	-93.37	10.75	20	17	***
RasG12V_Trametinib+0.3M Su vs. +GlcAT-P-RNAi_T+0.3M Su	8	84.78	-76.78	11.14	20	15	***
RasG12V_Trametinib+0.3M Su vs. +GlcAT-P-RNAi_0.3M Su	8	22.32	-14.32	11.36	20	14	ns
Figure3f	mean 1	mean 2	mean Diff	SE of Diff	n1	n2	Summary
RAP+GFP_DMSO vs. RAP+akt-RNAi_DMSO	6.666	18.08	-11.42	23.64	5	8	ns
RAP+GFP_Trametinib vs. RAP+akt-RNAi_Trametinib	35.21	121.1	-85.89	19.67	8	10	***
Figure3g	median 1	median 2	Diff		n1	n2	Summary
RAP+GFP_Trametinib vs. RAP+akt-RNAi_Trametinib	1	0.3318	-0.6682		5	5	**
Figure3h	median 1	median 2	mean Diff		n1	n2	Summary
RAP+AS160-RANi_DMSO vs. +Trametinib	0	26.79	26.79		12	12	**
Figure3i	median 1	median 2	Diff		n1	n2	Summary
RAP+GFP_Trametinib vs. RAP+AS160-RNAi_Trametinib	0.9579	0.6207	-0.3372		6	6	**
Figure3j	mean 1	mean 2	mean Diff	SE of Diff	n1	n2	Summary
RasG12V+ArmCA_Trametinib vs. RasG12V_Trametinib	2.758	0.9995	1.758	0.586	4	4	*
RasG12V+ArmCA_Trametinib vs. ArmCA_Trametinib	2.758	1.154	1.604	0.586	4	4	*
Figure3k	mean 1	mean 2	mean Diff	SE of Diff	n1	n2	Summary
RasG12V+ ArmCA_DMSO vs. RasG12V+ArmCA_Trametinib	9.946	20	-10.05	11.1	20	20	ns
Figure4a	mean 1	mean 2	mean Diff	SE of Diff	n1	n2	Summary
AKP_DMSO vs. AKP_Trametinib (5nM, 48h)	1	1.525	-0.5254	0.1169	8	8	***
AKP_DMSO vs. AKP_Trametinib (10nM, 48h)	1	1.684	-0.6838	0.1169	8	8	***
Figure4b	mean 1	mean 2	mean Diff	SE of Diff	n1	n2	Summary
AKP_DMSO vs. AKP_Trametinib (5nM, 48h)	100	84.22	15.78	6.014	4	4	ns
AKP_DMSO vs. AKP_Fasetin (30µM, 48h)	100	87.82	12.18	6.014	4	4	ns
AKP_DMSO vs. AKP_Tratinib+Fasetin	100	62.4	37.61	6.014	4	4	***
AKP_Trametinib (5nM, 48h) vs. AKP_Trametinib+Fasetin	84.22	62.4	21.82	6.014	4	4	*
AKP_Fasetin (30µM, 48h) vs. AKP_Trametinib+Fasetin	87.82	62.4	25.42	6.014	4	4	**
Figure4c	mean 1	mean 2	mean Diff	SE of Diff	n1	n2	Summary
AKP_DMSO vs. AKP_Trametinib (5nM, 48h)	100	78.66	21.34	3.863	4	4	***
AKP_DMSO vs. AKP_LY294002 (8µM, 48h)	100	91.59	8.41	3.863	4	4	ns
AKP_DMSO vs. AKP_T+LY294002 (8µM, 48h)	100	44.24	55.76	3.863	4	4	***
AKP_Trametinib (5nM, 48h) vs. AKP_Trametinib+LY294002	78.66	44.24	34.42	3.863	4	4	***
AKP_LY294002 (8µM, 48h) vs. AKP_Trametinib+LY294002	91.59	44.24	47.35	3.863	4	4	***
Figure4e	mean 1	mean 2	mean Diff	SE of Diff	n1	n2	Summary
AKP_DMSO vs. AKP_Trametinib (5nM, 48h)	100	84.22	15.78	3.83	4	4	**
AKP_DMSO vs. AKP_Vorinostat (3µM, 48h)	100	90.43	9.578	3.83	4	4	ns
AKP_DMSO vs. AKP_Trametinib+Vorinostat	100	66.88	33.12	3.83	4	4	***
AKP_Trametinib (5nM, 48h) vs. AKP_Trametinib+Vorinostat	84.22	66.88	17.34	3.83	4	4	**
AKP_Vorinostst (3µM, 48h) vs. AKP_Trametinib+Vorinostat	90.43	66.88	23.54	3.83	4	4	***
Figure4f	mean 1	mean 2	mean Diff	SE of Diff	n1	n2	Summary
AKP_DMSO vs. AKP_Trametinib (5nM, 48h)	100	80.82	19.18	2.191	4	4	***
AKP_DMSO vs. AKP_Phenacetin (100µM, 48h)	100	96.61	3.393	2.191	4	4	ns
AKP_DMSO vs. AKP_Trametinib+Phenacetin	100	61.84	38.16	2.191	4	4	***
AKP_Trametinib (5nM, 48h) vs. AKP_Trametinib+Phenacetin	80.82	61.84	18.98	2.191	4	4	***
AKP_Phenacetin (100µM, 48h) vs. AKP_Trametinib+Phenacetin	96.61	61.84	34.77	2.191	4	4	***
Figure5a	median 1	median 2	Diff		n1	n2	Summary
RAP+GFP_Trametinib vs. RAP+HDAC1-RNAi_Trametinib	1	0.3576	-0.6424		6	6	*
Figure5b	median 1	median 2	mean Diff		n1	n2	Summary
RAP+GFP_DMSO vs. RAP+HDAC1-RNAi_Trametinib	0	87.5	87.5		12	10	****
Figure5c	mean 1	mean 2	mean Diff	SE of Diff	n1	n2	Summary
RAP_DMSO vs. RAP_0.5µM Vorinostat	13.47	8.677	4.788	6.018	18	12	ns
RAP_DMSO vs. RAP_Trametinib	13.47	21.75	-8.289	5.382	18	18	ns
RAP_Trametinib vs. RAP_T+ 0.5µM Vorinostat	21.75	49	-27.24	5.382	18	18	***
RAP_0.5µM Vorinosta vs. RAP_Trametinib+ 0.5µM Vorinostat	8.677	49	-40.32	6.018	12	18	***
Figure5d	mean 1	mean 2	mean Diff	SE of Diff	n1	n2	Summary
RAP_Trametinib vs. RAP_Trametinib+5µM Phenacetin	34.51	46.15	-11.64	12.62	12	12	ns
RAP_Trametinib vs. RAP_Trametinib+10µM Phenacetin	34.51	65.4	-30.89	12.62	12	12	ns
RAP_Trametinib vs. RAP_Trametinib+15µM Phenacetin	34.51	70.79	-36.28	12.62	12	12	*
RAP_Trametinib vs. RAP_Trametinib+20µM Phenacetin	34.51	67.4	-32.89	12.62	12	12	*
Figure5e	mean 1	mean 2	mean Diff	SE of Diff	n1	n2	Summary
RAP_DMSO vs. RAP_5µM Phenacetin	7.657	9.317	-1.66	3.508	12	12	ns
RAP_DMSO vs. RAP_10µM Phenacetin	7.657	10.23	-2.573	3.508	12	12	ns
RAP_DMSO vs. RAP_15µM Phenacetin	7.657	9.526	-1.869	3.508	12	12	ns
RAP_DMSO vs. RAP_20µM Phenacetin	7.657	9.975	-2.318	3.508	12	12	ns
Figure5k	mean 1	mean 2	mean Diff	SE of Diff	n1	n2	Summary
Control vs. RAP_DMSO	1	2.393	-1.393	0.3056	7	12	***
Control vs. RAP_Trametinib	1	1.982	-0.9819	0.3056	7	12	*
Control vs. RAP_Vorinostat	1	2.484	-1.484	0.3435	7	7	***
Control vs. RAP_Trametinib+Vorinastat	1	1.475	-0.4754	0.3107	7	11	ns
RAP_DMSO vs. RAP_Trametinib	2.393	1.982	0.4112	0.2623	12	12	ns
RAP_DMSO vs. RAP_Vorinostat	2.393	2.484	-0.09147	0.3056	12	7	ns
RAP_DMSO vs. RAP_Trametinib+Vorinostat	2.393	1.475	0.9176	0.2682	12	11	*
RAP_Trametinib vs. RAP_Trametinib+Vorinostat	1.982	1.475	0.5064	0.2682	12	11	ns
RAP_Vorinostat vs. RAP_Trametinib+Vorinostat	2.484	1.475	1.009	0.3107	7	11	*
Figure6a	mean 1	mean 2	mean Diff	SE of Diff	n1	n2	Summary
RAP+GFP_DMSO vs. RAP+Sgl-RNAi_DMSO	16.67	22.32	-5.654	18.88	7	8	ns
RAP+GFP_Binimetinib vs. RAP+Sgl-RNAi_8µM Binimetinib	25.42	64.8	-39.38	11.4	20	21	**
RAP+GFP_Selumetinib vs. RAP+Sgl-RNAi_8uM Selumetinib	29.07	78.37	-49.29	11.85	18	20	***
RAP+GFP_DMSO vs. RAP+GFP_Binimetinib	16.67	25.42	-8.749	16.02	7	20	ns
RAP+GFP_DMSO vs. RAP+GFP_Selumetinib	16.67	29.07	-12.41	16.25	7	18	ns
RAP+Sgl-RNAi_DMSO vs. RAP+Sgl-RNAi_Binimetinib	22.32	64.8	-42.48	15.16	8	21	*
RAP+Sgl-RNAi_DMSO vs. RAP+Sgl-RNAi_Selumetinib	22.32	78.37	-56.05	15.26	8	20	**
Figure6b	mean 1	mean 2	mean Diff	SE of Diff	n1	n2	Summary
RAP_Selumetinib vs. _RAP_Selumetinib+15µM acarbose	55.75	83.41	-27.66	8.198	12	12	**
RAP_Binimetinib vs. RAP_Binimetinib+15µM acarbose	66.02	87.04	-21.02	8.198	12	12	*
Figure6c	median 1	median 2	Diff		n1	n2	Summary
RAP_DMSO vs. RAP_15µM acarbose	25.43	26.11	0.68		12	12	ns
Supplementary Figure1b	median 1	median 2	Diff		n1	n2	Summary
Control_DMSO vs. Control_Trametinib	100	114	14		17	20	ns
Supplementary Figure1d	median 1	median 2	Diff		n1	n2	Summary
RasG12V_Trametinib vs. RAP_Trametinib	1	2.047	1.047		4	4	*
Supplementary Figure1e	median 1	median 2	Diff		n1	n2	Summary
RAP+GFP_Trametinib vs. RAP+sgl-RNAi_Trametinib	1	0.4243	-0.5757		19	13	**
Supplementary Figure1f	mean 1	mean 2	mean Diff	SE of Diff	n1	n2	Summary
Control vs. RasG12V	1	1.169	-0.1691	0.09608	6	6	ns
Control vs. RAP	1	1.649	-0.6489	0.09608	6	6	***
RasG12V vs. RAP	1.169	1.649	-0.4798	0.09608	6	6	***
Supplementary Figure2a	mean 1	mean 2	mean Diff	SE of Diff	n1	n2	Summary
Control_DMSO vs. Control_Trametinib+0.1M Su	104.6	100.8	3.821	12.33	22	12	ns
Control_DMSO vs. Control_Trametinib+0.2M Su	104.6	101.1	3.517	11.29	22	16	ns
Control_DMSO vs. Control_Trametinib+0.3M Su	104.6	110.7	-6.107	11.29	22	16	ns
Control_DMSO vs. Sgl-RNAi_Trametinib+0.3M Su	104.6	99.77	4.851	11.29	22	16	ns
Control_DMSO vs. GlcAT-P-RNAi_Trametinib+0.3M Su	104.6	106.6	-2.028	11.29	22	16	ns
Supplementary Figure2b	mean 1	mean 2	mean Diff	SE of Diff	n1	n2	Summary
Control_DMSO vs. ArmCA_DMSO	104.6	108.1	-3.53	11.2	22	20	ns
Control_Trametinb vs. ArmCA_Trametinib	114.1	120.9	-6.814	13.24	20	12	ns
Supplementary Figure2c	mean 1	mean 2	mean Diff	SE of Diff	n1	n2	Summary
RAP_Trametinib vs. RAP_Trametinib+0.5µM LY294002	38.3	55.71	-17.41	8.403	32	24	ns
RAP_Trametinib vs. RAP_Trametinib+1µM LY294002	38.3	67.82	-29.52	7.908	32	30	***
RAP_Trametinib vs. RAP_Trametinib+2µM LY294002	38.3	50.56	-12.26	10.53	32	12	ns
Supplementary Figure2d	median 1	median 2	Diff		n1	n2	Summary
Control_DMSO vs. Control_Trametinib+LY29400	100	95.84	-4.165		17	12	ns
Supplementary Figure3a	mean 1	mean 2	mean Diff	SE of Diff	n1	n2	Summary
AKP_DMSO vs. AKP_Trametinib (20nM, 48h)	100	41.55	58.45	3.842	4	4	***
AKP_DMSO vs. AKP_UDP-glc (160µM, 48h)	100	88.72	11.28	3.842	4	4	ns
AKP_DMSO vs. AKP_Trametinib +UDP-glc	100	58.57	41.44	3.842	4	4	***
AKP_Trametinib (20nM, 48h) vs. AKP_Trametinib +UDP-glc	41.55	58.57	-17.02	3.842	4	4	**
AKP_UDP-glc (160µM, 48h) vs. AKP_Trametinib +UDP-glc	88.72	58.57	30.16	3.842	4	4	***
Supplementary Figure3b	mean 1	mean 2	mean Diff	SE of Diff	n1	n2	Summary
AKP_DMSO vs. AKP_Trametinib (5nM, 48h)	100	74.38	25.62	7.153	4	4	*
AKP_DMSO vs. AKP_Alpelisib (2µM, 48h)	100	90.99	9.015	7.153	4	4	ns
AKP_DMSO vs. AKP_Trametinib (5nM) +Alpelisib (2µM, 48h)	100	41.44	58.56	7.153	4	4	***
AKP_Trametinib (5nM, 48h) vs. AKP_Trametinib +Alpelisib	74.38	41.44	32.94	7.153	4	4	**
AKP_Alpelisib (2µM, 48h) vs. AKP_Trametinib +Alpelisib	90.99	41.44	49.54	7.153	4	4	***
Supplementary Figure4a	mean 1	mean 2	mean Diff	SE of Diff	n1	n2	Summary
Control vs. RasG12V	1	1.021	-0.02124	0.09162	11	11	ns
Control vs. RAP	1	1.098	-0.09776	0.09162	11	11	ns
RasG12V vs. RAP	1.021	1.098	-0.07652	0.09162	11	11	ns
Supplementary Figure4b	mean 1	mean 2	mean Diff	SE of Diff	n1	n2	Summary
RasG12V_DMSO vs. RasG12V_Trametinib	35.42	103.4	-68.01	11.85	8	17	***
RasG12V_DMSO vs. RasG12V+nejRNAi_DMSO	35.42	44.79	-9.375	13.81	8	8	ns
RasG12V_DMSO vs. RasG12V+nejRNAi_Trametinib	35.42	39.05	-3.631	11.74	8	18	ns
RasG12V_Trametinib vs. RasG12V+nejRNAi_Trametinib	103.4	39.05	64.38	9.344	17	18	***
RasG12V+nejRNAi_DMSO vs. RasG12V+nejRNAi_Trametinib	44.79	39.05	5.744	11.74	8	18	ns
